# Supplementary material for: Monaural Beamforming in Bimodal Cochlear Implant Users: Effect of (A)symmetric Directivity and Noise Type
Source: PLoS One. 2016 Aug 18;11(8):e0160829. doi: 10.1371/journal.pone.0160829 (PMC4990192; doi:10.1371/journal.pone.0160829)
Supplement: S2 Table — Mean of five ratings on scale 0 (no effort) to 12 (extreme effort). (XLSX) [file pone.0160829.s002.xlsx]

## Sheet: Appendix2
	Stationary									Fluctuating
	SRT			SRT+5			SRT+10			SRT			SRT+5			SRT+10
Subject	Omni	Asymm	Symm	Omni	Asymm	Symm	Omni	Asymm	Symm	Omni	Asymm	Symm	Omni	Asymm	Symm	Omni	Asymm	Symm
BZ01	11.8	10.6	11.8	11.0	7.4	9.0	6.2	4.6	4.2	8.6	10.6	9.4	6.0	5.8	5.4	1.2	2.6	5.0
BZ02	10.4	10.0	11.0	7.2	8.0	8.8	4.4	5.6	5.6	9.2	10.0	9.2	5.2	8.0	7.8	4.4	5.0	5.4
BZ03	10.0	8.4	10.4	5.2	5.6	4.4	3.2	3.6	4.4	6.0	6.8	8.8	4.4	5.6	7.2	4.8	5.2	5.6
BZ04	8.0	7.6	10.0	4.4	5.6	6.8	4.4	4.0	4.0	5.2	7.2	5.6	4.0	4.4	4.4	4.0	4.0	4.0
BZ05	12.0	12.0	9.0	7.2	7.2	4.8	2.2	3.6	2.4	9.6	10.0	8.0	3.6	7.2	4.0	0.8	3.6	1.6
BZ06	10.0	8.8	7.6	8.8	4.8	4.0	6.8	2.4	2.4	9.2	4.0	4.0	6.8	0.8	1.6	6.4	0.0	2.0
BZ07	10.8	8.0	7.6	8.8	6.4	6.0	5.2	4.8	4.4	7.2	8.8	6.8	6.4	7.6	6.4	4.4	4.8	5.6
BZ08	10.4	10.0	11.6	6.8	7.6	9.6	6.0	6.4	6.4	10.8	8.0	8.0	8.0	5.2	5.6	6.4	6.0	4.4
BZ09	9.6	7.2	6.4	6.0	5.6	5.2	4.4	5.2	4.0	6.8	6.4	8.0	5.6	4.4	6.0	4.4	4.0	4.4
BZ10	10.8	11.2	10.0	6.8	8.4	7.2	2.8	3.6	2.8	3.6	6.0	7.2	1.6	0.8	1.6	1.6	0.0	0.0
BZ11	10.6	8.2	10.8	5.2	3.6	6.4	1.6	1.2	1.6	2.6	5.4	0.8	1.6	2.6	0.0	1.0	0.6	0.4
BZ12	8.4	8.0	9.6	5.2	7.2	7.2	4.8	5.6	7.2	8.8	7.6	8.8	6.8	6.8	6.0	6.4	6.4	6.4
MEAN	10.2	9.2	9.7	6.9	6.5	6.6	4.3	4.2	4.1	7.3	7.6	7.1	5.0	4.9	4.7	3.8	3.5	3.7
SD	1.2	1.5	1.7	1.9	1.4	1.8	1.6	1.5	1.7	2.5	2.0	2.5	2.0	2.5	2.4	2.1	2.3	2.2
